# Supplementary material for: Cryptic diploid lineage of Betula ermanii at its southern boundary populations in Japan
Source: PLoS One. 2024 Jul 18;19(7):e0307023. doi: 10.1371/journal.pone.0307023 (PMC11257223; doi:10.1371/journal.pone.0307023)
Supplement: S1 Table — (XLSX) [file pone.0307023.s001.xlsx]

## Sheet: Table S1
	Table S1 Location, tree height, girth, SLA and ploidy for examined individuals in Betula ermanii southern boundary populations.
	Population	Lat	Long	elevation	Height (m)	GBH (cm)	SLA (cm2/g)	Ploidy	Leaf morphology	Seed morphology
	SHK	34.114	135.902	1758.53	6.5	122.5	132.632	2x	done	done
	SHK	34.1143	135.902	1773.38	7.5	97	145.297	-	done	-
	SHK	34.1143	135.902	1776.48	5	61	159.024	2x	done	done
	SHK	34.1143	135.902	1777.49	6	67.5	137.187	-	done	-
	SHK	34.1143	135.902	1778.12	8	70	132.391	-	done	done
	SHK	34.1143	135.902	1780.84	8	85	111.109	-	done	done
	SHK	34.1143	135.902	1781.75	8	59	164.005	2x	done	done
	SHK	34.1143	135.902	1781.63	7.5	55.5	151.417	-	done	done
	SHK	34.1144	135.902	1777.99	9	74	129.011	-	done	done
	SHK	34.1144	135.902	1776.72	8	80.5	153.031	-	done	-
	SHK	34.1144	135.902	1776.55	8	47	149.974	2x	done	-
	SHK	34.1144	135.902	1775.99	10	63.5	175.398	-	done	-
	SHK	34.1145	135.902	1773.37	12	86	142.422	-	done	-
	SHK	34.1144	135.902	1779.61	10	83	153.498	-	done	-
	SHK	34.1145	135.902	1778.55	11	70	141.404	-	done	-
	SHK	34.1144	135.902	1790.03	4	82.5	169.687	2x	done	-
	SHK	34.1144	135.902	1789.77	4.5	63.5	172.188	-	done	-
	SHK	34.1144	135.902	1786.37	3	41	147.511	2x	done	done
	SHK	34.1144	135.903	1796.31	3	39	156.721	2x	done	-
	SHK	34.1144	135.903	1796.53	3	35	163.466	2x	done	-
	SHK	34.1144	135.903	1795.6	2	41	155.059	-	done	done
	SHK	34.1144	135.903	1796	3	58	148.054	-	done	-
	SHK	34.1144	135.903	1796.01	3	22.5	114.718	-	done	-
	SHK	34.1144	135.903	1791.41	3.5	65	126.227	-	done	-
	SHK	34.1143	135.903	1797.97	4	59.5	179.034	2x	done	-
	SHK	34.1143	135.903	1797.97	5	61.5	150.321	2x	done	done
	SHK	34.1143	135.903	1797.95	3.5	50	129.804	-	done	done
	SHK	34.1143	135.903	1798.81	4	38.5	156.802	-	done	done
	SHK	34.1143	135.903	1805.07	4	44.5	142.824	-	done	done
	SHK	34.1143	135.903	1805.3	4	48	162.532	-	done	done
	TRG	33.8631	134.09	1562.56	9	64	145.998	4x	done	-
	TRG	33.8627	134.09	1573.1	9	67	186.116	4x	done	-
	TRG	33.8617	134.091	1609.53	9	42.5	179.808	-	done	-
	TRG	33.8606	134.091	1654.66	6.5	41.5	145.614	-	done	-
	TRG	33.8606	134.091	1673.08	7	54	161.591	-	done	-
	TRG	33.8603	134.093	1736.92	6.5	36.5	176.3	-	done	-
	TRG	33.8596	134.094	1766.29	8	18.5	124.256	-	done	-
	TRG	33.8591	134.094	1786.25	5	39.5	131.801	-	done	-
	TRG	33.8575	134.095	1851.56	5	46	157.713	2x	done	-
	TRG	33.8572	134.095	1861.34	5	37	168.749	2x	done	-
	TRG	33.8568	134.095	1872.91	4.5	31	132.373	-	done	-
	TRG	33.8566	134.096	1882.2	3.5	21	123.394	-	done	done
	TRG	33.8562	134.096	1892.71	7	39	135.688	-	done	-
	TRG	33.856	134.096	1897.08	3	21.5	125.875	-	done	-
	TRG	33.8556	134.096	1916.52	5	21	126.767	2x	done	-
	TRG	33.856	134.095	1912.87	2.5	23	111.669	-	done	done
	TRG	33.8559	134.095	1910.79	3	27.5	107.71	2x	done	done
	TRG	33.8558	134.095	1903.15	4	31	125.919	-	done	done
	TRG	33.8557	134.095	1897.91	3	30.5	109.01	-	done	done
	TRG	33.8557	134.095	1891.82	6	54.5	121.375	-	done	-
	TRG	33.8559	134.094	1883.9	7	33	108.485	-	done	-
	TRG	33.856	134.094	1877.38	8	49.5	134.868	-	done	-
	TRG	33.8561	134.094	1876.47	7	48.5	135.979	2x	done	-
	TRG	33.8561	134.094	1872.89	10	79.5	156.841	-	done	-
	TRG	33.8561	134.093	1864.47	4.5	37	113.616	2x	done	done
	TRG	33.8561	134.093	1859.38	6.5	71	148.562	2x	done	-
	TRG	33.856	134.093	1853.25	3	27.5	115.699	-	done	-
	TRG	33.8561	134.092	1827.89	3	27	138.225	-	done	-
	TRG	33.8562	134.092	1814.99	4	42.5	172.375	2x	done	-
	TRG	33.8567	134.092	1798.19	11.5	168	159.915	-	done	-
	ISZ	33.7584	133.145	1465.46	7	55	130.686	4x	done	done
	ISZ	33.7585	133.145	1463.33	6	72	138.259	4x	done	-
	ISZ	33.7586	133.145	1461.07	15	76	150.775	-	done	-
	ISZ	33.7583	133.144	1463.09	7.5	47.5	121.399	-	done	-
	ISZ	33.7576	133.144	1485.96	5.5	20	157.171	2x	done	done
	ISZ	33.7581	133.141	1517.86	8	38	197.982	-	done	-
	ISZ	33.7592	133.139	1514	9	43	150.527	-	done	-
	ISZ	33.7598	133.139	1510.36	12	53.5	178.365	2x	done	-
	ISZ	33.7609	133.139	1522.14	6	44	189.506	-	done	done
	ISZ	33.7616	133.137	1528.01	7	35	139.638	-	done	-
	ISZ	33.7629	133.134	1560.12	7	42	177.38	2x	done	-
	ISZ	33.7633	133.134	1560.08	7	47.5	121.388	-	done	done
	ISZ	33.7641	133.133	1568.59	2.5	16	152.441	-	done	-
	ISZ	33.7648	133.132	1611.02	3	36.5	126.041	-	done	done
	ISZ	33.7654	133.129	1635.27	3	53	188.832	2x	done	done
	ISZ	33.7654	133.128	1651.77	2.5	43.5	104.179	-	done	done
	ISZ	33.7657	133.128	1652.89	8	35.5	168.389	-	done	-
	ISZ	33.7666	133.126	1647.98	4.5	52	133.916	-	done	done
	ISZ	33.767	133.124	1648.64	11	42	134.767	-	done	-
	ISZ	33.767	133.124	1656.95	5	32.5	140.658	2x	done	done
	ISZ	33.7668	133.123	1663.34	7	33	163.485	2x	done	-
	ISZ	33.7666	133.123	1663.85	16	108	141.29	-	done	done
	ISZ	33.7675	133.12	1674.95	9	35	141.7	-	done	-
	ISZ	33.7679	133.12	1681.77	11	105	115.55	-	done	done
	ISZ	33.7679	133.12	1680.13	12	67	126.824	2x	done	-
	ISZ	33.768	133.119	1680.61	8	65	111.076	-	done	-
	ISZ	33.7687	133.117	1706.33	7	20.5	174.679	2x	done	-
	ISZ	33.7697	133.115	1753	7	32	222.866	-	done	-
	ISZ	33.7706	133.115	1776.29	5	27	137.021	-	done	-
	ISZ	33.7703	133.115	1800.23	5	39	171.21	-	done	-
	Lat, latitude (°N); Long, longtitude (°E); Alt, altitude (m); GBH, girth at breast height; SLA, specific leaf area (area to dry weight ratio) of early leaves.
