# Supplementary material for: Cryptic diploid lineage of Betula ermanii at its southern boundary populations in Japan
Source: PLoS One. 2024 Jul 18;19(7):e0307023. doi: 10.1371/journal.pone.0307023 (PMC11257223; doi:10.1371/journal.pone.0307023)
Supplement: S2 Table — (XLSX) [file pone.0307023.s002.xlsx]

## Sheet: Table S2
	Table S2 Results of ANOVAs of the leaf morphological traits and PCA axes.
			Ploidy	Population
	Leaf area (cm2)	df	1	6
		F	120.32	10.33
		P	<0.01	<0.01
	Leaf length (mm)	df	1	6
		F	24.34	4.32
		P	<0.01	<0.01
	Leaf width (mm)	df	1	6
		F	36.17	13.08
		P	<0.01	<0.01
	Leaf length/width	df	1	6
		F	2.43	11.1
		P	0.12	<0.01
	Leaf perimeter (mm)	df	1	6
		F	0.35	8.99
		P	0.56	<0.01
	Leaf perimeter/leaf area	df	1	6
		F	282.82	8.72
		P	<0.01	<0.01
	Leaf vein (n)	df	1	6
		F	8.56	7.21
		P	<0.01	<0.01
	Leaf base length (mm)	df	1	6
		F	103.13	6.47
		P	<0.01	<0.01
	Leaf base length/leaf length	df	1	6
		F	152.1	9.23
		P	<0.01	<0.01
	PCA axis 1 score	df	1	6
		F	179.34	12.19
		P	<0.01	<0.01
	PCA axis 2 score	df	1	6
		F	49.53	14.48
		P	<0.01	<0.01
	df indicate degree of freedom, F indicate Fisher’s F value of the variance component of each factor.
