# Supplementary material for: Cryptic diploid lineage of Betula ermanii at its southern boundary populations in Japan
Source: PLoS One. 2024 Jul 18;19(7):e0307023. doi: 10.1371/journal.pone.0307023 (PMC11257223; doi:10.1371/journal.pone.0307023)
Supplement: S3 Table — (XLSX) [file pone.0307023.s003.xlsx]

## Sheet: Table S3
	Table S3 Results of ANOVAs of the seed morphological traits and PCA axes.
			Ploidy	Population
	Seed weight (×100) (mg)	df	1	5
		F	52.31	14.06
		P	<0.01	<0.01
	Seed area (×100) (cm2)	df	1	5
		F	0.27	1.83
		P	0.6	0.13
	Seed length (mm)	df	1	5
		F	0.02	2.34
		P	0.89	0.059
	Seed width (mm)	df	1	5
		F	7.68	9.46
		P	<0.01	<0.01
	Seed length/width	df	1	5
		F	5.73	12.07
		P	0.021	<0.01
	Seed wing length (mm)	df	1	5
		F	17.04	3.23
		P	<0.01	0.014
	Seed wing length / Seed width	df	1	5
		F	27.79	6.67
		P	<0.01	<0.01
	PCA axis 1 score	df	1	5
		F	45.88	13.96
		P	<0.01	<0.01
	PCA axis 2 score	df	1	5
		F	0.029	2.01
		P	0.87	0.096
	df indicate degree of freedom, F indicate Fisher’s F value of the variance component of each factor.
