# Supplementary material for: Cryptic diploid lineage of Betula ermanii at its southern boundary populations in Japan
Source: PLoS One. 2024 Jul 18;19(7):e0307023. doi: 10.1371/journal.pone.0307023 (PMC11257223; doi:10.1371/journal.pone.0307023)
Supplement: S1 Data — (CSV) [file pone.0307023.s004.csv]

SampleID	Population	elevation	Lat	Long	LeafA_EL	SeedWeight	SeedArea	Leaf_length	Leaf_width	Leaf_perim	Leaf_vein	Seed_length	Seed_width	Seed_wing	Leaflength/width	Seedlength/width	Seedwing/width	Perimeter/area	Leaf_base	Base/length	PC1Leaf	PC2Leaf	PC1Seed	PC2Seed
URU1	URU	419.136993	44.38988	142.258552	60.83520333	115.6	964.521	111.772	55.093	524.995	10.33333333	2.97	2.3001	0.839	2.028787686	1.291248207	0.364766749	8.629789518	-3.820666667	-0.034182681	-4.862852103	-1.367751601	-3.495698587	3.899071058
URU2	URU	429.637512	44.391588	142.259882	65.44331333	NA	NA	90.119	84.687	555.727	10.33333333	NA	NA	NA	1.064142076	NA	NA	8.491730808	4.071	0.045173604	-5.264119013	2.659205892	NA	NA
URU3	URU	442.332458	44.392406	142.261467	35.70800667	NA	NA	70.094	59.499	400.256	8	NA	NA	NA	1.17807022	NA	NA	11.20913871	7.272666667	0.103755909	-0.997941445	1.982887921	NA	NA
URU4	URU	442.636841	44.394407	142.261867	38.78373667	89.4	749.098	88.362	42.948	398.699	10	2.816	2.0642	0.60375	2.057418273	1.364208894	0.292486193	10.28005639	-0.558	-0.006314932	-1.767901929	-1.356248031	-3.045081507	0.95230929
URU5	URU	460.453674	44.396451	142.260566	64.63123	99.2	690.055	108.418	60.567	475.461	9.333333333	2.4362	2.1453	0.5143	1.790050688	1.135598751	0.239733371	7.356520988	5.255	0.048469811	-4.116175396	0.838922841	-4.437668815	-0.698239782
URU6	URU	462.524353	44.397514	142.259969	46.39481	NA	NA	100.136	49.98	430.77	9.333333333	NA	NA	NA	2.003521409	NA	NA	9.284874752	4.482666667	0.044765785	-2.311771093	0.084428642	NA	NA
URU7	URU	467.212769	44.398711	142.259888	33.24507667	112.7	784.252	87.83	41.108	371.317	10	3.0167	2.2325	0.51565	2.136567092	1.351265398	0.230974244	11.16908238	-4.792333333	-0.054563741	-1.716876519	-2.77269167	-4.6693071	1.751283437
URU8	URU	479.056671	44.400144	142.259524	42.82838333	NA	NA	94.774	50.676	395.943	8.666666667	NA	NA	NA	1.870194964	NA	NA	9.244873825	2.625333333	0.027700987	-2.155489458	-0.52734764	NA	NA
URU9	URU	484.612122	44.401011	142.259775	20.58917333	NA	NA	51.689	46.144	288.705	9.333333333	NA	NA	NA	1.120167302	NA	NA	14.02217541	2.239	0.04331676	0.775420959	0.198203313	NA	NA
URU10	URU	487.123077	44.401555	142.259896	29.16728	69.8	654.485	92.901	36.984	370.795	9	2.4228	1.7191	0.6814	2.511924075	1.409342098	0.396370194	12.7127041	-4.982	-0.053626979	-1.254324898	-3.416854861	-0.664379655	-0.682693414
URU11	URU	505.33017	44.402975	142.259614	39.82648333	NA	NA	92.118	47.723	400.174	10.66666667	NA	NA	NA	1.930264233	NA	NA	10.04793711	4.844666667	0.052591965	-1.457096341	0.431447864	NA	NA
URU12	URU	512.716614	44.403934	142.258695	18.36376	NA	NA	79.556	30.587	292.715	9.333333333	NA	NA	NA	2.60097427	NA	NA	15.93981842	3.156666667	0.039678549	1.50904534	-1.470143858	NA	NA
URU13	URU	534.387146	44.406327	142.2575	44.42111	NA	NA	99.502	50.246	426.546	11.66666667	NA	NA	NA	1.980296939	NA	NA	9.602326461	-1.454	-0.014612772	-2.811552522	-0.994643323	NA	NA
URU14	URU	538.46875	44.406702	142.257604	33.98528667	87.1	806.722	77.181	34.737	335.784	11	2.348	2.0315	0.87215	2.221867173	1.15579621	0.429313315	9.88027564	-4.802666667	-0.062226023	-1.23672713	-2.950986014	-1.813882619	0.884684533
URU15	URU	539.662109	44.40742	142.257596	54.44051667	NA	NA	89.412	72.605	551.174	8.666666667	NA	NA	NA	1.231485435	NA	NA	10.12433448	0	0	-4.607174491	0.717559603	NA	NA
URU16	URU	317.328522	44.365789	142.271126	85.18579667	NA	NA	106.411	94.095	571.382	9.333333333	NA	NA	NA	1.130888995	NA	NA	6.707479678	8.426333333	0.079186676	-6.650270649	3.634015431	NA	NA
URU17	URU	328.108429	44.366255	142.27203	47.30905667	NA	NA	98.591	51.527	376.538	10.66666667	NA	NA	NA	1.913385216	NA	NA	7.959110295	5.870333333	0.059542284	-2.054989071	0.566060201	NA	NA
URU18	URU	335.326019	44.365546	142.274403	41.12521333	NA	NA	96.351	49.153	405.321	11	NA	NA	NA	1.960226232	NA	NA	9.855778662	2.371	0.024607944	-1.991445267	-0.199914289	NA	NA
URU19	URU	337.316833	44.364506	142.276644	35.21044	NA	NA	91.82	43.663	372.06	9	NA	NA	NA	2.102924673	NA	NA	10.56675236	-5.417666667	-0.059003122	-2.141215796	-3.082286435	NA	NA
URU20	URU	359.037567	44.36442	142.280808	41.13729667	NA	NA	72.773	66.287	392.184	8.333333333	NA	NA	NA	1.09784724	NA	NA	9.533538461	-6.274666667	-0.086222454	-3.583163933	-1.976421048	NA	NA
URU21	URU	360.67981	44.365164	142.281061	32.79622667	NA	NA	67.508	56.098	421.764	10.66666667	NA	NA	NA	1.20339406	NA	NA	12.86013797	2.723666667	0.040345836	-1.197318866	1.182433276	NA	NA
URU22	URU	366.702637	44.365944	142.28126	35.24605667	88.4	735.273	76.907	53.726	371.65	9.666666667	2.6593	2.1007	0.552	1.431467074	1.265911363	0.262769553	10.54444199	-2.772666667	-0.036052202	-2.100350455	-1.349812552	-3.622457235	0.20351535
URU23	URU	371.101471	44.366508	142.281329	55.25089667	NA	NA	105.583	54.593	448.8	9.333333333	NA	NA	NA	1.934002528	NA	NA	8.122945093	0.869333333	0.008233649	-3.649112781	-0.662732178	NA	NA
URU24	URU	378.972778	44.367411	142.281741	43.50435	NA	NA	99.023	50.083	418.673	9.666666667	NA	NA	NA	1.977177885	NA	NA	9.623704296	-4.501	-0.045454086	-3.121264821	-2.245161607	NA	NA
URU25	URU	384.838959	44.36809	142.282327	29.15590667	NA	NA	68.974	41.779	349.119	8	NA	NA	NA	1.650925106	NA	NA	11.97421174	-1.252666667	-0.018161433	-0.748989776	-1.734170624	NA	NA
URU26	URU	384.237091	44.368781	142.283813	30.63915667	NA	NA	65.623	54.516	350.208	9	NA	NA	NA	1.203738352	NA	NA	11.43007961	3.021666667	0.046045848	-0.763404311	0.539490068	NA	NA
URU27	URU	436.052063	44.370676	142.287455	39.48482667	NA	NA	74.426	60.541	396.512	9.333333333	NA	NA	NA	1.229348706	NA	NA	10.04213602	4.012	0.053905893	-1.821460447	1.107187451	NA	NA
URU28	URU	446.016754	44.371874	142.288568	36.32154667	NA	NA	90.302	43.413	372.118	9.666666667	NA	NA	NA	2.080068182	NA	NA	10.24510336	-3.033333333	-0.033590987	-1.885010155	-2.274856153	NA	NA
URU29	URU	446.303314	44.373016	142.288483	49.55379333	NA	NA	81.221	70.479	458.806	9.666666667	NA	NA	NA	1.152414194	NA	NA	9.258746287	0.117333333	0.001444618	-3.732252158	0.567797977	NA	NA
URU30	URU	481.640228	44.375632	142.28589	29.62588	53.5	635.878	63.66	53.951	368.616	9.333333333	2.3202	1.769	0.6208	1.179959593	1.311588468	0.35093273	12.44236458	-1.860666667	-0.029228191	-1.372441789	-0.837103687	-1.075019154	-1.590834606
HKD1	HKD	910.198303	40.648456	140.851635	31.92853667	NA	NA	89.647	40.02	439.314	10.33333333	NA	NA	NA	2.240054973	NA	NA	13.75929015	-0.395	-0.004406171	-1.16437733	-1.212872168	NA	NA
HKD2	HKD	906.668823	40.648104	140.851178	32.44121667	NA	NA	67.206	57.106	391.764	9.666666667	NA	NA	NA	1.176864077	NA	NA	12.07611922	1.916333333	0.028514319	-1.282450511	0.606997725	NA	NA
HKD3	HKD	906.378357	40.647973	140.851052	33.83676	48.1	735.45	104.947	39.368	436.562	10	2.5707	1.9825	0.746	2.665794554	1.296696091	0.37629256	12.90200362	1.328333333	0.012657183	-1.291576491	-1.374523596	-1.172195086	0.116477706
HKD4	HKD	902.871277	40.647733	140.850932	31.97004333	NA	NA	83.449	32.288	344.432	9.666666667	NA	NA	NA	2.584520565	NA	NA	10.77358565	1.45	0.017375882	-0.241346782	-1.731723367	NA	NA
HKD5	HKD	894.891541	40.647044	140.85078	32.89107667	NA	NA	71.233	54.263	448.548	9.666666667	NA	NA	NA	1.312736119	NA	NA	13.63737662	-3.608	-0.050650682	-2.16144964	-1.02460596	NA	NA
HKD6	HKD	887.909241	40.646867	140.851007	33.75605667	NA	NA	90.58	44.707	451.882	9.666666667	NA	NA	NA	2.026080927	NA	NA	13.38669396	4.285333333	0.047309929	-1.041191795	0.262883528	NA	NA
HKD7	HKD	887.58374	40.646611	140.851292	39.52873	NA	NA	78.231	58.558	464.519	10	NA	NA	NA	1.335957512	NA	NA	11.75142738	-2.904333333	-0.037125095	-2.896165674	-0.63028844	NA	NA
HKD8	HKD	906.92627	40.646963	140.852323	24.40935333	NA	NA	63.702	36.349	295.288	10.66666667	NA	NA	NA	1.752510385	NA	NA	12.0973299	2.752	0.043201155	0.747539051	-0.327783596	NA	NA
HKD9	HKD	907.478882	40.647117	140.852473	58.90274	NA	NA	91.087	75.962	590.78	11.66666667	NA	NA	NA	1.199112714	NA	NA	10.02975413	7.817333333	0.085822712	-4.158402644	3.77514182	NA	NA
HKD10	HKD	905.922913	40.64724	140.852425	44.09393	NA	NA	115.271	50.451	487.643	11	NA	NA	NA	2.284811005	NA	NA	11.0591866	4.370333333	0.037913554	-2.573090986	0.251202333	NA	NA
HKD11	HKD	904.523682	40.647421	140.852461	30.75707667	NA	NA	80.072	39.405	384.912	9.666666667	NA	NA	NA	2.032026393	NA	NA	12.51458336	1.664666667	0.020789623	-0.543711307	-0.800694926	NA	NA
HKD12	HKD	908.43811	40.647629	140.852558	34.08928	NA	NA	70.75	56.272	498.369	11	NA	NA	NA	1.257286039	NA	NA	14.61952262	1.609666667	0.022751472	-1.694510096	1.23137515	NA	NA
HKD13	HKD	900.150085	40.647979	140.852241	20.16701667	NA	NA	56.82	33.612	269.507	9.333333333	NA	NA	NA	1.69046769	NA	NA	13.36375154	2.004333333	0.035275138	1.295264588	-0.850372377	NA	NA
HKD14	HKD	906.914612	40.648076	140.852369	47.55884333	NA	NA	88.319	63.56	504.671	11	NA	NA	NA	1.389537445	NA	NA	10.61150702	2.613666667	0.029593481	-3.217468129	1.325821795	NA	NA
HKD15	HKD	911.418762	40.648084	140.852546	45.91501	46.1	633.591	79.131	68.056	502.858	11	2.2672	1.8614	0.6062	1.162733631	1.218007951	0.325668851	10.95193053	5.411666667	0.068388706	-2.759926085	2.579985674	-1.552049472	-1.941325103
HKD16	HKD	914.730408	40.648208	140.852678	16.59737667	NA	NA	49.52	39.506	297.18	8.666666667	NA	NA	NA	1.253480484	NA	NA	17.90523924	4.002333333	0.080822563	1.917778651	0.637769275	NA	NA
HKD17	HKD	904.798279	40.648181	140.851159	41.51346667	NA	NA	77.849	62.802	467.16	10.66666667	NA	NA	NA	1.23959428	NA	NA	11.25321582	2.226	0.028593816	-2.528297212	1.21641976	NA	NA
HKD18	HKD	904.187866	40.648419	140.850755	28.95555667	52.7	685.964	85.786	39.206	364.285	9.333333333	2.5932	2.0324	0.52925	2.188083457	1.275929935	0.260406416	12.58083221	2.528666667	0.029476449	-0.319815886	-0.93767438	-2.688867796	-0.86476527
HKD19	HKD	904.053711	40.648568	140.850716	32.2205	NA	NA	68.448	54.524	401.176	7.666666667	NA	NA	NA	1.25537378	NA	NA	12.45095514	0.817	0.011936068	-1.400144293	-0.239423286	NA	NA
YGT1	YGT	1581.219116	35.919291	138.50223	30.58369333	NA	NA	68.967	37.847	346.865	11.33333333	NA	NA	NA	1.822258039	NA	NA	11.34150138	5.365	0.077790827	0.356147679	0.772338592	NA	NA
YGT2	YGT	1572.206543	35.919498	138.501977	26.02163333	NA	NA	65.807	34.531	340.954	10.66666667	NA	NA	NA	1.905736874	NA	NA	13.10271326	1.670666667	0.02538737	0.438506626	-0.619353355	NA	NA
YGT3	YGT	1568.29895	35.919551	138.501867	29.15431667	NA	NA	65.622	38.339	333.626	10.33333333	NA	NA	NA	1.711625238	NA	NA	11.4434512	3.639333333	0.055459043	0.261734649	0.124566831	NA	NA
YGT4	YGT	1564.97998	35.919632	138.501979	31.23074	NA	NA	70.003	51.324	389.338	11.66666667	NA	NA	NA	1.363942795	NA	NA	12.46649935	2.467	0.035241347	-0.843083766	0.838175377	NA	NA
YGT5	YGT	1569.164429	35.919662	138.502193	30.23742667	NA	NA	99.857	37.524	387.001	10	NA	NA	NA	2.661150197	NA	NA	12.79874125	2.005666667	0.020085389	-0.630528663	-1.427872659	NA	NA
YGT6	YGT	1578.639893	35.919435	138.502512	32.24437	NA	NA	100.454	40.462	396.504	9.666666667	NA	NA	NA	2.482675103	NA	NA	12.29684438	2.554333333	0.025427891	-0.934705606	-1.114106909	NA	NA
YGT7	YGT	1583.763306	35.919383	138.502622	32.67979	NA	NA	102.249	38.975	408.993	11.66666667	NA	NA	NA	2.62345093	NA	NA	12.5151661	5.525666667	0.054041278	-0.547424363	-0.032519606	NA	NA
YGT8	YGT	1569.269043	35.919832	138.503064	38.54896333	NA	NA	86.048	32.564	358.006	11.66666667	NA	NA	NA	2.64242722	NA	NA	9.287046112	0.104333333	0.001212502	-0.925185485	-1.716776657	NA	NA
YGT9	YGT	1601.673706	35.919534	138.503522	32.16430667	NA	NA	75.388	31.772	322.488	10.66666667	NA	NA	NA	2.372781065	NA	NA	10.02626928	5.526666667	0.073309634	0.500504027	-0.169169229	NA	NA
YGT10	YGT	1604.409912	35.919533	138.503587	28.50569667	NA	NA	67.708	48.27	378.184	11	NA	NA	NA	1.402693184	NA	NA	13.26696219	1.604	0.023689963	-0.54711018	0.317011716	NA	NA
YGT11	YGT	1614.60498	35.919378	138.503724	22.03148	NA	NA	84.113	34.57	346.936	10.66666667	NA	NA	NA	2.433121203	NA	NA	15.74728525	0.808666667	0.009614051	0.48011834	-1.453487701	NA	NA
YGT12	YGT	1605.299927	35.91939	138.503396	27.38943667	NA	NA	66.261	47.322	368.505	10.33333333	NA	NA	NA	1.400215545	NA	NA	13.45427452	3.306333333	0.049898633	-0.130090103	0.681042492	NA	NA
YGT13	YGT	1599.432251	35.919346	138.503248	25.33035333	NA	NA	60.893	48.006	386.005	10.66666667	NA	NA	NA	1.268445611	NA	NA	15.23883204	2.641333333	0.043376633	0.022019607	0.881428846	NA	NA
YGT14	YGT	1561.588867	35.919463	138.501709	32.20214	NA	NA	69.423	39.032	356.906	12.66666667	NA	NA	NA	1.778617545	NA	NA	11.08330068	1.704	0.02454518	-0.349185416	-0.00108293	NA	NA
YGT15	YGT	1556.559204	35.919444	138.501534	40.81884333	NA	NA	79.733	58.811	494.522	10.66666667	NA	NA	NA	1.355749775	NA	NA	12.11504197	2.865	0.035932424	-2.328798996	1.330344867	NA	NA
YGT16	YGT	1556.723267	35.919607	138.501687	24.06470333	NA	NA	63.961	31.736	331.576	10.33333333	NA	NA	NA	2.015408369	NA	NA	13.77852016	-1.268333333	-0.019829792	0.371112341	-1.803010049	NA	NA
YGT17	YGT	1548.696533	35.919824	138.501717	29.63899	NA	NA	66.946	34.495	315.646	10.66666667	NA	NA	NA	1.940745036	NA	NA	10.64968813	1.921666667	0.028704727	0.189030153	-0.755932317	NA	NA
YGT18	YGT	1556.99353	35.919713	138.50204	25.56998667	NA	NA	96.418	34.983	404.449	8	NA	NA	NA	2.756138696	NA	NA	15.81733324	-2.040666667	-0.021164789	-0.555249341	-2.852594137	NA	NA
BDS1	BDS	889.207153	37.643127	140.050643	33.75192	48.5	709.077	72.948	39.073	367.371	11.66666667	2.5238	1.6548	0.71865	1.866966959	1.52513899	0.434282088	10.88444746	1.652666667	0.022655408	-0.579041133	-0.287556176	0.502857108	-0.160562121
BDS2	BDS	933.010681	37.639456	140.052453	24.08060333	NA	NA	76.945	27.116	310.522	10.66666667	NA	NA	NA	2.837623543	NA	NA	12.8951088	2.57	0.033400481	1.072623617	-1.555065943	NA	NA
BDS3	BDS	975.218018	37.635878	140.05167	36.21981667	NA	NA	104.514	41.568	448.839	9.666666667	NA	NA	NA	2.514289838	NA	NA	12.39208371	-1.212	-0.011596533	-1.927519942	-1.868886624	NA	NA
BDS4	BDS	1013.191284	37.634049	140.054115	39.60389	48.9	738.657	75.155	44.191	384.609	10	2.4591	1.7242	0.7857	1.70068566	1.426226656	0.455689595	9.711394512	-2.434333333	-0.032390837	-1.929814751	-1.552089978	0.382643012	0.043670649
BDS5	BDS	1030.412598	37.633735	140.052642	39.32934	NA	NA	86.022	36.757	356.283	11.33333333	NA	NA	NA	2.340288925	NA	NA	9.058962088	7.783	0.090476855	-0.25087182	0.691535781	NA	NA
BDS6	BDS	1047.471069	37.632326	140.050874	12.46711778	37.9	519.948	68.178	31.943	345.165	9.5	1.9625	1.591	0.563	2.134364336	1.233500943	0.353865493	27.68603025	-3.6445	-0.05345566	1.74996009	-2.427053711	-0.458080859	-3.771660057
BDS7	BDS	1055.38916	37.631952	140.050863	25.98368	36.6	567.926	61.9	33.856	336.217	10.66666667	2.2305	1.5917	0.6736	1.828331758	1.401331909	0.423195326	12.93954513	-2.636333333	-0.042590199	-0.113405141	-1.973477239	0.59089268	-2.211911447
BDS8	BDS	1056.608276	37.631056	140.050763	47.02953	36.9	650.499	86.757	64.178	562.686	10.66666667	2.3108	1.7244	0.6488	1.35181838	1.340060311	0.37624681	11.96452527	-1.532666667	-0.017666202	-3.889375764	0.477412725	-0.31856695	-1.639585746
BDS9	BDS	1074.619385	37.62816	140.050851	35.80717	NA	NA	103.45	33.655	411.711	9.333333333	NA	NA	NA	3.073837468	NA	NA	11.49800445	-3.197	-0.030903818	-1.572308843	-3.248792515	NA	NA
BDS10	BDS	1076.473877	37.627887	140.050948	31.67763667	NA	NA	75.907	49.339	416.77	10.33333333	NA	NA	NA	1.538478688	NA	NA	13.15660017	-3.776666667	-0.049753865	-1.824371365	-1.431632101	NA	NA
BDS11	BDS	1089.274536	37.626428	140.052171	35.32411	NA	NA	76.659	33.189	338.403	10	NA	NA	NA	2.30977131	NA	NA	9.579944123	-1.489666667	-0.019432378	-0.830026289	-2.25821213	NA	NA
BDS12	BDS	1095.332642	37.625606	140.052306	27.33289	52.2	643.936	64.02	37.025	350.512	8.666666667	2.589	1.5738	0.7443	1.729101958	1.645062905	0.472931758	12.82381775	-1.598666667	-0.024971363	-0.335090126	-1.825151166	1.245115817	-0.115679055
BDS13	BDS	1107.945679	37.624024	140.052858	25.79742	NA	NA	50.069	19.022	204.225	10.66666667	NA	NA	NA	2.632162759	NA	NA	7.916489323	1.413666667	0.02823437	1.744158763	-2.148853497	NA	NA
BDS14	BDS	1118.745483	37.623373	140.054056	25.97571	51	792.43	67.88	45.483	432.721	9	2.6553	1.6268	0.87255	1.492425741	1.632222769	0.536359725	16.65867843	-4.178	-0.061549794	-1.139968108	-1.716493932	1.71759176	1.417091922
BDS15	BDS	1119.046387	37.622895	140.0545	23.78766	NA	NA	62.256	33.407	305.743	13	NA	NA	NA	1.863561529	NA	NA	12.85300866	1.947666667	0.031284803	0.906287821	-0.179086104	NA	NA
BDS16	BDS	1121.577637	37.622616	140.054769	31.40498	NA	NA	71.479	37.057	352.02	12.66666667	NA	NA	NA	1.928893326	NA	NA	11.20905028	-2.901	-0.040585347	-0.848223311	-1.638297807	NA	NA
BDS17	BDS	1199.968506	37.616249	140.047964	30.78250333	NA	NA	67.183	39.156	317.312	10.33333333	NA	NA	NA	1.715777914	NA	NA	10.30819348	-1.695333333	-0.025234558	-0.677698724	-1.689999067	NA	NA
BDS18	BDS	1202.74585	37.618033	140.048371	26.67419667	NA	NA	62.751	36.822	309.011	11	NA	NA	NA	1.704171419	NA	NA	11.58464129	-1.933333333	-0.030809602	-0.180781215	-1.676257661	NA	NA
BDS19	BDS	1135.258301	37.622242	140.054432	26.99630667	NA	NA	57.992	32.648	325.213	11	NA	NA	NA	1.776280323	NA	NA	12.04657378	-0.241666667	-0.004167241	0.290077791	-1.129850616	NA	NA
BDS20	BDS	1128.155029	37.623442	140.053485	27.37985667	NA	NA	66.819	48.462	396.772	9.666666667	NA	NA	NA	1.378791631	NA	NA	14.49138338	-2.589333333	-0.038751453	-1.108707952	-1.136801323	NA	NA
BDS21	BDS	1111.749512	37.625038	140.052395	19.07563667	NA	NA	55.561	30.841	277.899	10.33333333	NA	NA	NA	1.80153043	NA	NA	14.56826867	-1.736666667	-0.031256937	1.000282391	-2.026755569	NA	NA
BDS22	BDS	1092.294556	37.627544	140.051421	26.93644	NA	NA	90.907	35.369	413.229	9.666666667	NA	NA	NA	2.57024513	NA	NA	15.34089137	-3.67	-0.040370929	-0.829807539	-2.726525218	NA	NA
BDS23	BDS	1076.547852	37.629479	140.050468	37.39803	NA	NA	74.155	41.555	371.329	11.33333333	NA	NA	NA	1.784502467	NA	NA	9.929105891	-0.421333333	-0.005681793	-1.292028758	-0.864631067	NA	NA
BDS24	BDS	912.981506	37.641247	140.051477	26.40475333	NA	NA	62.558	50.228	355.163	10	NA	NA	NA	1.245480608	NA	NA	13.45072213	-2.116	-0.033824611	-0.904114572	-0.978266281	NA	NA
SHK1	SHK	1758.527466	34.114031	135.9018	22.20263667	30.5	521.64	55.868	47.556	401.749	11	2.2152	1.8437	0.6264	1.174783413	1.20149699	0.339751586	18.09465272	5.199666667	0.093070571	0.893019437	2.155703661	-0.991476799	-2.887958822
SHK2	SHK	1773.378174	34.114257	135.901957	25.19451333	NA	NA	62.634	47.437	489.163	11	NA	NA	NA	1.320361743	NA	NA	19.41545739	5.021333333	0.08016945	0.26186369	2.260016257	NA	NA
SHK3	SHK	1776.484985	34.114308	135.902028	18.19233	35.6	666.52	50.632	42.595	411.597	10.33333333	2.37	1.7584	0.77215	1.188684118	1.347816197	0.439120792	22.6247545	5.691666667	0.11241244	1.876868851	2.395595511	0.322977495	-0.905871422
SHK4	SHK	1777.488647	34.1143	135.902067	23.47275667	NA	NA	58.578	47.403	422.463	10	NA	NA	NA	1.235744573	NA	NA	17.99801387	5.864666667	0.100117223	0.743568212	2.151932431	NA	NA
SHK5	SHK	1778.117065	34.114339	135.90211	26.87544333	45.8	769.594	70.651	37.117	437.206	11	2.262	1.8452	0.94185	1.903467414	1.225883373	0.510432473	16.26786188	3.720666667	0.052662619	0.302697677	0.627884704	0.427669157	0.139986348
SHK6	SHK	1780.835815	34.114313	135.902161	17.81079333	38.9	742.979	51.061	41.347	369.549	11.33333333	2.4497	1.861	0.9235	1.234938448	1.316335304	0.496238581	20.74859851	4.504666667	0.088221278	1.797382995	1.817290579	0.593121613	0.381041144
SHK7	SHK	1781.745117	34.114344	135.902168	21.03091667	53.4	788.481	84.773	33.906	444.001	12.33333333	2.4276	1.9826	0.94625	2.500235946	1.224452739	0.477277313	21.11182346	3.23	0.038101754	0.922494382	0.112081331	-0.325211828	0.834662811
SHK8	SHK	1781.633911	34.114342	135.902156	27.39130333	35	610.996	62.867	51.799	495.725	11.33333333	2.35	1.8388	0.84155	1.213672079	1.278007396	0.457662606	18.0978975	5.076666667	0.080752488	-0.18168183	2.538344362	0.298950859	-1.056263792
SHK9	SHK	1777.987793	34.114388	135.90209	23.01552	50.1	818.192	57.187	47.791	439.326	10.33333333	2.735	1.9229	0.8929	1.196606056	1.422330854	0.46435072	19.08825002	5.308666667	0.092829956	0.718503899	2.220306184	0.065195777	1.694283544
SHK10	SHK	1776.723145	34.114384	135.902024	26.61723667	NA	NA	64.564	48.934	507.4	11.33333333	NA	NA	NA	1.319409817	NA	NA	19.06283535	5.104333333	0.079058505	-0.018280159	2.427973079	NA	NA
SHK11	SHK	1776.549561	34.114389	135.902049	29.60978	NA	NA	65.254	53.644	487.465	11.66666667	NA	NA	NA	1.216426814	NA	NA	16.46297271	7.099666667	0.108800482	-0.224831175	3.168628455	NA	NA
SHK12	SHK	1775.986816	34.114449	135.902057	20.91323	NA	NA	57.357	43.138	425.497	9.666666667	NA	NA	NA	1.329616579	NA	NA	20.34582893	4.618666667	0.0805249	1.086384839	1.579503706	NA	NA
SHK13	SHK	1773.367798	34.114466	135.90208	30.68255	NA	NA	68.885	53.041	551.319	12	NA	NA	NA	1.298712317	NA	NA	17.96848697	6.691	0.097132903	-0.565387753	3.274862445	NA	NA
SHK14	SHK	1779.613525	34.11441	135.902178	24.57510333	NA	NA	81.584	35.767	406.355	11.33333333	NA	NA	NA	2.280985266	NA	NA	16.53523058	6.190666667	0.075880892	0.816657576	0.731260404	NA	NA
SHK15	SHK	1778.549805	34.114457	135.902219	26.48018	NA	NA	66.495	37.72	408.403	11.33333333	NA	NA	NA	1.7628579	NA	NA	15.42296918	7.869666667	0.118349751	1.03920826	2.065810641	NA	NA
SHK16	SHK	1790.034546	34.114394	135.902474	20.40198667	NA	NA	54.27	44.59	460.05	10.66666667	NA	NA	NA	1.217089033	NA	NA	22.54927461	4.051333333	0.074651434	1.077324935	2.017608907	NA	NA
SHK17	SHK	1789.773071	34.114422	135.90246	21.24796667	NA	NA	59.302	42.423	463.06	12.33333333	NA	NA	NA	1.397873795	NA	NA	21.79314412	3.598	0.06067249	0.916622253	1.874364989	NA	NA
SHK18	SHK	1786.37085	34.114448	135.902419	21.89062667	56	819.841	58.178	44.521	496.481	11	2.5309	2.0239	0.93265	1.306754116	1.250506448	0.460818222	22.6800725	3.662333333	0.062950485	0.703567849	1.96366081	-0.60139767	1.302100703
SHK19	SHK	1796.310059	34.114362	135.902586	22.15511667	NA	NA	78.03	35.086	447.992	11.33333333	NA	NA	NA	2.223963974	NA	NA	20.22070146	4.308333333	0.055213807	0.917420184	0.577194709	NA	NA
SHK20	SHK	1796.531494	34.114362	135.902611	20.96725667	NA	NA	65.597	32.016	384.954	11.33333333	NA	NA	NA	2.048881809	NA	NA	18.35976952	2.668666667	0.040682755	1.249578728	0.008910454	NA	NA
SHK21	SHK	1795.602295	34.114372	135.902612	15.14407333	29	526.327	48.448	37.112	363.284	10.66666667	2.1036	1.5232	0.713	1.305453762	1.381039916	0.468093487	23.98852621	3.472	0.071664465	2.319846937	1.261914425	1.309550623	-2.75375652
SHK22	SHK	1795.997192	34.114373	135.902638	14.67219	NA	NA	46.321	36.939	346.457	9.666666667	NA	NA	NA	1.253986302	NA	NA	23.61317567	3.935	0.08495067	2.504439339	1.243787091	NA	NA
SHK23	SHK	1796.014404	34.114373	135.902636	19.21151667	NA	NA	52.17	43.733	376.349	10	NA	NA	NA	1.192920678	NA	NA	19.58975996	5.809666667	0.111360296	1.640653571	2.089054612	NA	NA
SHK24	SHK	1791.412354	34.114418	135.902629	18.67311333	NA	NA	51.365	43.052	392.398	10	NA	NA	NA	1.193092075	NA	NA	21.01406408	5.447333333	0.106051462	1.709416241	2.082415725	NA	NA
SHK25	SHK	1797.974976	34.114318	135.902897	24.62906333	NA	NA	59.626	48.928	478.157	11	NA	NA	NA	1.218647809	NA	NA	19.41433962	6.061666667	0.101661468	0.503974947	2.755216225	NA	NA
SHK26	SHK	1797.96521	34.114318	135.902902	28.34544667	46.3	766.907	95.835	38.424	448.916	11.66666667	2.8465	2.0068	0.89505	2.494144285	1.418427347	0.446008571	15.83732319	8.165	0.085198518	0.215138194	1.13836151	-0.172935191	1.657296884
SHK27	SHK	1797.953613	34.114316	135.902902	19.82972333	31.9	642.381	54.114	43.216	416.382	10.66666667	2.4195	1.767	0.8513	1.25217512	1.369269949	0.481777023	20.99787239	3.410333333	0.063021276	1.138293663	1.473043278	0.902243799	-0.63724797
SHK28	SHK	1798.810059	34.114297	135.902965	24.03248667	36.5	692.625	89.953	35.544	459.388	10	2.5544	1.8358	0.968	2.530750619	1.391436976	0.527290555	19.11529199	6.052	0.067279579	0.637439211	0.376386196	1.201783649	0.555503728
SHK29	SHK	1805.066528	34.11429302	135.903022	13.41113	36.8	684.693	44.835	34.972	337.641	10	2.3355	1.7921	1.0017	1.28202562	1.303219686	0.558953183	25.17617829	5.228333333	0.116612765	3.132711885	1.807461055	1.4290884	7.58E-05
SHK30	SHK	1805.302368	34.11433199	135.903017	17.47756333	36.2	635.738	65.141	29.426	355.658	10.33333333	2.4082	1.716	0.8238	2.213722558	1.403379953	0.48006993	20.34940416	2.382666667	0.036577066	1.835572457	-0.562500797	0.945456378	-0.733735308
TRG1	TRG	1562.555176	33.863053	134.089779	20.74141667	NA	NA	89.526	33.545	427.375	9.666666667	NA	NA	NA	2.668832911	NA	NA	20.60490885	3.283333333	0.036674635	0.866227599	-0.724101586	NA	NA
TRG2	TRG	1573.102783	33.862658	134.09008	18.65501	NA	NA	85.034	30.86	357.374	9.666666667	NA	NA	NA	2.755476345	NA	NA	19.15699858	1.803	0.021203283	1.217457051	-1.58230629	NA	NA
TRG3	TRG	1609.530396	33.861728	134.091161	20.03060667	NA	NA	81.926	30.957	374.595	10.66666667	NA	NA	NA	2.646445069	NA	NA	18.70113103	1.169	0.014268974	0.998495389	-1.356658081	NA	NA
TRG4	TRG	1654.662476	33.860563	134.090882	12.35294667	NA	NA	44.326	32.77	271.184	10.33333333	NA	NA	NA	1.352639609	NA	NA	21.95298071	3.645666667	0.082246687	3.043727358	0.728366658	NA	NA
TRG5	TRG	1673.078247	33.860584	134.091461	15.81441	NA	NA	65.867	28.468	289.996	9.666666667	NA	NA	NA	2.313720669	NA	NA	18.33745299	3.212	0.048764935	2.206105917	-0.92292437	NA	NA
TRG6	TRG	1736.919556	33.860341	134.093107	14.64461333	NA	NA	78.263	25.363	305.801	11.66666667	NA	NA	NA	3.085715412	NA	NA	20.88146632	3.288666667	0.042020708	2.517457217	-1.222769302	NA	NA
TRG7	TRG	1766.290039	33.859552	134.093729	15.49881333	NA	NA	84.611	26.349	331.752	11	NA	NA	NA	3.211165509	NA	NA	21.40499359	2.952	0.034889081	2.189281746	-1.490479832	NA	NA
TRG8	TRG	1786.252686	33.859116	134.094163	20.02943333	NA	NA	84.548	33.026	396.311	10.33333333	NA	NA	NA	2.560043602	NA	NA	19.78643097	5.066	0.059918626	1.324280568	-0.106580496	NA	NA
TRG9	TRG	1851.564331	33.857501	134.095378	12.65387667	NA	NA	66.008	20.808	261.004	10	NA	NA	NA	3.172241446	NA	NA	20.62640618	3.725	0.056432554	3.317747018	-1.585497755	NA	NA
TRG10	TRG	1861.340576	33.857206	134.095406	24.29417333	NA	NA	63.476	36.037	338.502	10.33333333	NA	NA	NA	1.761411882	NA	NA	13.93346443	5.82	0.091688197	1.177589275	0.859941208	NA	NA
TRG11	TRG	1872.908813	33.856783	134.095481	18.82343333	NA	NA	73.031	31.258	295.849	9.666666667	NA	NA	NA	2.336393883	NA	NA	15.71705835	3.437666667	0.047071335	1.55048145	-0.976537732	NA	NA
TRG12	TRG	1882.20166	33.856555	134.095557	15.36251667	54.3	724.283	58.104	27.523	284.793	9.666666667	2.6241	1.6072	0.8632	2.111107074	1.632715281	0.537083126	18.53817354	3.811666667	0.065600762	2.538820238	-0.445622441	1.728035578	0.947807581
TRG13	TRG	1892.713501	33.856217	134.09573	16.54945333	NA	NA	82.294	28.753	349.558	9	NA	NA	NA	2.862101346	NA	NA	21.122027	4.551666667	0.055309824	2.047422705	-1.005081744	NA	NA
TRG14	TRG	1897.083252	33.856021	134.095921	15.34837333	NA	NA	79.175	29.254	328.77	10.33333333	NA	NA	NA	2.706467492	NA	NA	21.42051102	5.847666667	0.073857489	2.454623528	-0.263278681	NA	NA
TRG15	TRG	1916.522461	33.855591	134.095868	16.96144	NA	NA	66.783	22.955	252.933	9.666666667	NA	NA	NA	2.909300806	NA	NA	14.91223623	5.284333333	0.079126924	2.662164587	-1.117420852	NA	NA
TRG16	TRG	1912.871704	33.856009	134.095407	16.06549333	45.4	740.091	81.345	30.299	308.963	9.666666667	2.5641	1.5441	0.75635	2.684742071	1.660578978	0.489832265	19.2314667	4.595333333	0.056491897	2.034775328	-0.923938814	1.582085369	0.350481102
TRG17	TRG	1910.794189	33.85587	134.095283	21.41633333	43.4	751.829	87.603	34.678	414.625	9.333333333	2.7491	1.7209	0.72785	2.526183748	1.597478064	0.422947295	19.36022351	5.278666667	0.060256688	0.984460888	-0.163923787	0.495911759	0.711593769
TRG18	TRG	1903.151611	33.855765	134.095057	13.47330667	45.7	782.848	80.43	26.988	305.997	8.666666667	2.6317	1.7991	0.83835	2.980213428	1.462786949	0.465982991	22.71135123	3.481333333	0.043284015	2.557208023	-1.651097773	0.482722853	0.956041078
TRG19	TRG	1897.909058	33.855733	134.094868	14.60369	34.3	596.57	65.514	25.805	286.997	9.666666667	2.4007	1.5223	0.6177	2.538810308	1.577021612	0.405767589	19.65236183	2.029	0.03097048	2.398642404	-1.507513136	0.928444456	-1.71641504
TRG20	TRG	1891.824707	33.855744	134.094672	20.59335333	NA	NA	86.664	32.267	387.109	9	NA	NA	NA	2.685840022	NA	NA	18.7977642	3.723333333	0.04296286	1.061138963	-0.977005962	NA	NA
TRG21	TRG	1883.898071	33.855899	134.094462	26.83188667	NA	NA	93.851	39.601	397.254	10.66666667	NA	NA	NA	2.369914901	NA	NA	14.80529509	6.595	0.070270961	0.20675139	0.391075156	NA	NA
TRG22	TRG	1877.382324	33.855992	134.094093	19.68621333	NA	NA	87.92	30.72	387.261	9.333333333	NA	NA	NA	2.861979167	NA	NA	19.67168564	3.951	0.044938581	1.29965903	-1.012545882	NA	NA
TRG23	TRG	1876.469849	33.856069	134.093878	22.64055333	NA	NA	83.754	36.035	380.688	10.33333333	NA	NA	NA	2.324240322	NA	NA	16.81443004	3.859	0.046075411	0.687243116	-0.335200246	NA	NA
TRG24	TRG	1872.891479	33.856083	134.093565	13.91177667	NA	NA	45.279	36.14	271.771	8.666666667	NA	NA	NA	1.252877698	NA	NA	19.53531935	3.029666667	0.066911077	2.400310825	0.212178642	NA	NA
TRG25	TRG	1864.471069	33.856093	134.093147	20.00394333	47.3	726.081	54.15	43.877	335.826	8.666666667	2.6868	1.6836	0.84075	1.234131777	1.595866001	0.499376336	16.78798997	3.546	0.065484765	1.081254302	0.63769709	1.292878084	0.900032547
TRG26	TRG	1859.380493	33.856131	134.092936	21.30379333	NA	NA	73.522	27.045	292.504	10.66666667	NA	NA	NA	2.718506193	NA	NA	13.73013695	4.063	0.05526237	1.624528773	-1.034729896	NA	NA
TRG27	TRG	1853.247314	33.856019	134.092708	16.63750333	NA	NA	82.123	29.726	352.316	10.66666667	NA	NA	NA	2.76266568	NA	NA	21.17601379	5.124666667	0.062402331	2.090424952	-0.387188741	NA	NA
TRG28	TRG	1827.893188	33.856078	134.092122	13.25116667	NA	NA	73.827	26.657	304.423	9.333333333	NA	NA	NA	2.76951645	NA	NA	22.97329794	2.951333333	0.039976341	2.652830602	-1.407967398	NA	NA
TRG29	TRG	1814.985229	33.856237	134.092038	13.22692333	NA	NA	76.69	27.031	336.916	9	NA	NA	NA	2.837112944	NA	NA	25.47198556	4.223	0.05506585	2.828296844	-0.959885055	NA	NA
TRG30	TRG	1798.188721	33.856661	134.092132	19.56827667	NA	NA	86.697	31.325	328.563	10.33333333	NA	NA	NA	2.767661612	NA	NA	16.79059457	0.962333333	0.011099961	0.957488241	-1.907527341	NA	NA
ISZ1	ISZ	1465.458008	33.758372	133.144714	18.33963	45.9	932.506	54.906	39.021	330.119	9	2.9306	1.6408	0.99305	1.407088491	1.786079961	0.605223062	18.00030862	5.103333333	0.092946733	1.774998967	0.984958986	2.74336623	3.499915145
ISZ2	ISZ	1463.331909	33.758525	133.144828	21.04765667	NA	NA	61.936	31.553	296.291	9	NA	NA	NA	1.962919532	NA	NA	14.07714905	6.633333333	0.107099802	1.913184852	0.427378574	NA	NA
ISZ3	ISZ	1461.069458	33.758643	133.145054	24.15417	43.6	688.404	61.122	47.002	415.935	12	2.6771	1.5794	0.72885	1.300412748	1.695010764	0.461472711	17.22000797	4.339333333	0.070994623	0.446243225	1.860317207	1.376914104	0.234702138
ISZ4	ISZ	1463.093994	33.758251	133.144347	21.94089333	NA	NA	70.793	34.418	297.151	10	NA	NA	NA	2.056859783	NA	NA	13.54324984	2.107666667	0.029772247	0.872615073	-1.033591443	NA	NA
ISZ5	ISZ	1485.960205	33.757643	133.143633	26.56719333	NA	NA	65.533	36.883	417.241	11	NA	NA	NA	1.776780631	NA	NA	15.70512153	4.463666667	0.068113266	0.57331243	0.950590491	NA	NA
ISZ6	ISZ	1517.857544	33.758114	133.140859	18.45187667	NA	NA	53.824	40.615	383.589	10.66666667	NA	NA	NA	1.325224671	NA	NA	20.78861716	3.311666667	0.061527695	1.458216144	1.15316425	NA	NA
ISZ7	ISZ	1514.004395	33.759241	133.139432	27.36588667	NA	NA	65.786	49.609	414.947	11	NA	NA	NA	1.326090024	NA	NA	15.16292912	3.415	0.051910741	-0.265212623	1.247335541	NA	NA
ISZ8	ISZ	1510.358521	33.759758	133.139284	26.35051	NA	NA	60.914	51.257	439.199	10	NA	NA	NA	1.188403535	NA	NA	16.66757114	5.438666667	0.089284346	0.107358605	2.129995539	NA	NA
ISZ9	ISZ	1522.141968	33.76094	133.138562	25.28635667	26.5	602.427	64.89	36.109	401.689	10.66666667	2.1188	1.5406	0.7136	1.797058905	1.375308321	0.463196157	15.88560208	1.594	0.024564648	0.348385975	-0.142378493	1.22530338	-2.306156125
ISZ10	ISZ	1528.005493	33.761648	133.137264	23.20324667	NA	NA	65.862	35.112	332.022	10.33333333	NA	NA	NA	1.875768968	NA	NA	14.30929062	6.282	0.095381252	1.364067359	0.808274092	NA	NA
ISZ11	ISZ	1560.118774	33.762944	133.13406	17.21767667	NA	NA	84.585	30.035	363.503	10.66666667	NA	NA	NA	2.816214417	NA	NA	21.11219806	4.025666667	0.047593151	1.804173604	-0.726586029	NA	NA
ISZ12	ISZ	1560.083374	33.763273	133.133917	23.35906667	32.7	634.435	88.864	33.975	474.168	10.66666667	2.5139	1.6565	0.7126	2.615570272	1.517597344	0.430184123	20.29909871	3.832	0.043122074	0.554874059	-0.080091585	0.828093571	-0.871346545
ISZ13	ISZ	1568.589966	33.764094	133.133391	19.06016667	NA	NA	53.296	42.396	357.127	10	NA	NA	NA	1.257099726	NA	NA	18.73682461	5.808333333	0.108982538	1.696236216	1.847936883	NA	NA
ISZ14	ISZ	1611.016724	33.764792	133.13178	21.46897333	36.8	620.675	56.273	44.997	415.531	10	2.4893	1.5993	0.7132	1.250594484	1.556493466	0.445945101	19.35495441	4.049	0.071952802	0.872413702	1.511732706	1.089879336	-0.928719984
ISZ15	ISZ	1635.265015	33.765374	133.12925	25.05176333	42	811.559	60.104	49.464	404.65	11	2.6362	1.8804	0.76325	1.215105936	1.401935758	0.405897681	16.1525556	4.392666667	0.073084431	0.255083422	1.749257198	-0.369757612	0.760434181
ISZ16	ISZ	1651.773193	33.765408	133.12843	12.17510667	61.4	960.73	41.146	35.044	240.973	7.666666667	3.0815	1.8476	0.94195	1.174123958	1.667839359	0.509823555	19.79227012	2.917666667	0.070910093	2.754882721	-0.031332079	0.837957223	3.956196027
ISZ17	ISZ	1652.88916	33.765701	133.127533	33.20060667	NA	NA	66.398	59.424	497.13	10	NA	NA	NA	1.117359989	NA	NA	14.97352157	7.068666667	0.10645903	-0.905423381	3.034525268	NA	NA
ISZ18	ISZ	1647.983765	33.76663	133.125937	17.93141333	35.6	726.161	54.66	39	358.243	11	2.7692	1.5855	0.8859	1.401538462	1.746578366	0.558751183	19.97851443	4.708666667	0.086144652	1.830629824	1.452312881	2.614428774	1.272655813
ISZ19	ISZ	1648.636475	33.767	133.124352	26.69279667	NA	NA	65.833	37.886	387.089	11.66666667	NA	NA	NA	1.737660349	NA	NA	14.50162772	4.923	0.074780125	0.634019499	1.102816146	NA	NA
ISZ20	ISZ	1656.952881	33.766962	133.123923	15.06450333	34.2	753.103	45.511	38.659	337.425	10.66666667	2.8097	1.6704	0.87365	1.177242039	1.682052203	0.523018439	22.3986807	4.835666667	0.106252701	2.546040823	1.856798778	1.998786941	1.401758316
ISZ21	ISZ	1663.337524	33.766752	133.123424	42.51707667	NA	NA	103.256	48.557	544.369	11.33333333	NA	NA	NA	2.126490516	NA	NA	12.80353784	7.893	0.076441078	-1.916145698	1.812825016	NA	NA
ISZ22	ISZ	1663.853271	33.766579	133.123007	16.30482	29	636.755	78.922	28.635	347.4	10	2.5408	1.9314	0.7239	2.756137594	1.315522419	0.37480584	21.30658296	6.454333333	0.081781168	2.419720379	-0.107985309	-0.585970231	-0.890339289
ISZ23	ISZ	1674.946045	33.767507	133.120328	26.44592667	NA	NA	76.608	28.682	319.943	12	NA	NA	NA	2.670943449	NA	NA	12.09800677	6.947666667	0.090691138	1.36437764	0.218273309	NA	NA
ISZ24	ISZ	1681.769775	33.767909	133.11989	29.62713	30.5	632.734	72.208	40.495	397.43	10	2.3507	1.6029	0.6949	1.78313372	1.466529415	0.433526733	13.41439417	9.072333333	0.125641665	0.627509061	1.950572767	0.90005838	-1.459605203
ISZ25	ISZ	1680.127319	33.767857	133.119551	31.02540667	NA	NA	93.465	40.464	433.363	11.66666667	NA	NA	NA	2.309830961	NA	NA	13.96800386	8.69	0.09297598	-0.011185003	1.407330897	NA	NA
ISZ26	ISZ	1680.611206	33.767969	133.118925	26.75817	NA	NA	67.031	37.514	419.91	10.33333333	NA	NA	NA	1.786826252	NA	NA	15.6927772	5.314666667	0.079286698	0.597111024	1.072803135	NA	NA
ISZ27	ISZ	1706.334473	33.768737	133.117215	22.05610333	NA	NA	93.166	32.419	411.131	12.33333333	NA	NA	NA	2.873808569	NA	NA	18.6402373	4.049333333	0.043463638	0.877209042	-0.340648599	NA	NA
ISZ28	ISZ	1753.002808	33.769722	133.115298	23.11117	NA	NA	86.574	36.411	451.202	10.33333333	NA	NA	NA	2.377688061	NA	NA	19.52311372	5.090666667	0.058801334	0.655547596	0.347215515	NA	NA
ISZ29	ISZ	1776.291016	33.770619	133.114905	20.57599667	NA	NA	66.537	31.905	356.908	11.66666667	NA	NA	NA	2.085472496	NA	NA	17.34584262	4.226333333	0.063518544	1.540718428	0.361577236	NA	NA
ISZ30	ISZ	1800.232788	33.770328	133.114593	19.95172667	NA	NA	87.512	32.896	400.042	11	NA	NA	NA	2.660262646	NA	NA	20.05049521	5.01	0.057249292	1.305194678	-0.097293205	NA	NA
